# Supplementary material for: Cell-specific non-canonical amino acid labelling identifies changes in the de novo proteome during memory formation
Source: eLife. 2020 Jan 6;9:e52990. doi: 10.7554/eLife.52990 (PMC6944461; doi:10.7554/eLife.52990)
Supplement: Figure 1—source data 1. [file elife-52990-fig1-data1.xlsx]

## Sheet: Sheet1
Time
0-5	13	19	12	17	15	13	21
5-10	10	16	18	12	14	18	13
10-15	9	9	17	9	14	18	7
15-20	12	9	11	13	9	18	18
20-25	13	6	10	7	5	5	12
25-30	8	0	5	9	4	9	8
Probe	6	5	5	5	6	2	4
